# Supplementary material for: Identification and Validation of STC1 Act as a Biomarker for High-Altitude Diseases and Its Pan-Cancer Analysis
Source: Int J Mol Sci. 2024 Aug 21;25(16):9085. doi: 10.3390/ijms25169085 (PMC11354978; doi:10.3390/ijms25169085)
Supplement: Supplementary file 1 [file ijms-25-09085-s001.zip]

Archive with 7 entries (7 files):
- Supplementary Figures S1 and S2.pdf
- Supplementary Table S1.pdf
- Supplementary Table S2.pdf
- Supplementary Table S3.pdf
- Supplementary Table S4.pdf
- Supplementary Table S5.pdf
- Supplementary Table S6.pdf
